# Supplementary material for: Citrus Bright Spot Virus: A New Dichorhavirus, Transmitted by Brevipalpus azores, Causing Citrus Leprosis Disease in Brazil
Source: Plants (Basel). 2023 Mar 20;12(6):1371. doi: 10.3390/plants12061371 (PMC10053991; doi:10.3390/plants12061371)
Supplement: Supplementary file 1 [file plants-12-01371-s001.zip]

Archive with 5 entries (5 files):
- Supplementary Figure S1.pdf
- Supplementary Figure S2.pdf
- Supplementary Table S1.pdf
- Supplementary Table S2.pdf
- Supplementary Table S3.pdf
